# Supplementary material for: The Potential of Clover Green Amendment, Associated with Biochar, Activated Carbon or Ochre, for the Phytoremediation, Using Populus x. canescens, of a Former Mine Technosol
Source: Plants (Basel). 2021 Jul 5;10(7):1374. doi: 10.3390/plants10071374 (PMC8309311; doi:10.3390/plants10071374)
Supplement: Supplementary file 1 [file plants-10-01374-s001.zip]

Archive with 1 entries (1 files):
- plants-1279799-supplementary.pptx
